# Supplementary material for: Quality Control for Single Cell Analysis of High-plex Tissue Profiles using CyLinter
Source: bioRxiv. 2023 Nov 1:2023.11.01.565120. Preprint. [Version 1] doi: 10.1101/2023.11.01.565120 (PMC10634977; doi:10.1101/2023.11.01.565120)
Supplement: Supplement 1 [file media-1.xlsx]

## Sheet: All
Dataset	Data Type	Plex	Number of tissue specimens	Approximate Area (Sq. pixels @ 0.65um/pixel except for mIHC @ 0.5um/pixel)	Source	Associated Identifiers		Data Access	Source publication DOI	Description
						Synapse	HTAN
Human TNBC (triple-negative breast cancer)	CyCIF	20-plex	25	Range: ~1.4x10^7-8.4x10^8	TOPACIO clinical Trial (ClinicalTrials.gov Identifier: NCT02657889); Vinayka et al. JAMA Oncol. 2019, PMCID: PMC6567845	N/A	See TNBC tab	Data can be released with explicit permission from the Clinical Trial Sponsor (Tesaro, Inc.)	10.1001/jamaoncol.2019.1029	25 fine-needle, punch-needle, or gross resection TNBC patient biopsies
Human colorectal adenocarcinoma (CRC)	CyCIF	22-plex	1	~4.1x10^8	Lin et al. Cell 2023, PMCID: PMC10019067	N/A	HTA13_1_101	See HTAN portal (data.humantumoratlas.org)	10.1016/j.cell.2022.12.028	Whole-slide section (1.6cm^2) of human colorectal adenocarcinoma tissue
EMIT (Exemplar Microscopy Images of Tissues) TMA 22	CyCIF	21-plex	123	~4.8x10^6 (per core)	Schapiro et al. Nat. Methods 2022, PMCID: PMC8916956	syn22345750	N/A	https://www.synapse.org/#!Synapse:syn22345750	10.1038/s41592-021-01308-y	123 healthy and cancerous human tissue cores (1.5 mm in diameter, 2-8 cores/tissue type
Human head & neck squamous cell carcinoma (HNSCC)	CODEX	16-plex	2	~1x10^8 (per specimen)	Laboratory of Kai Wucherpfennig	N/A	N/A	Dr. Kai Wucherpfennig, Dana-Farber Cancer Institute	N/A	Two sections from a single HNSCC specimen
Human tonsil	mIHC	19-plex	1	3.7x10^8	Schapiro et al. Nat. Methods 2022, PMCID: PMC8916956	syn25174227	N/A	https://www.synapse.org/#!Synapse:syn25174227	10.1038/s41592-021-01308-y	Whole-slide normal tonsil specimen
